# Supplementary material for: Assessment of RNA extraction protocols from cladocerans
Source: PLoS One. 2022 Apr 26;17(4):e0264989. doi: 10.1371/journal.pone.0264989 (PMC9041806; doi:10.1371/journal.pone.0264989)
Supplement: S1 File — (XLSX) [file pone.0264989.s001.xlsx]

## Sheet: Method A
Table S1:	Quantity, purity and integrity of the total RNA extracted from zooplankton using different extraction method (Method A)
	Method: Qiazol
	N: 10 individuals
	n: 6 replicates
	No.	Concentration (ng/µl) per 10 individual	Average	Std Dev	Purity	Average	Std Dev	Purity	Average	Std Dev	RIN Value	Average	Std Dev
					A260/230			A260/280
	1	16.557	35.6072	20.9142	1.451	1.7705	0.243977	1.592	1.669	0.277728	5.9	5.86667	0.179505
	2	15.232			1.452			2.033			5.5
	3	19.084			1.814			1.12			5.8
	4	37.39			1.948			1.753			6
	5	69.874			1.85			1.752			6
	6	55.506			2.108			1.764			6
	Method: Qiazol
	N: 30 individuals
	n: 4 replicates
	No.	Concentration (ng/µl) per 10 individual	Average	Std Dev	Purity	Average	Std Dev	Purity	Average	Std Dev	RIN Value	Average	Std Dev
					A260/230			A260/280
	1	103.49	105.156	15.9556	1.65	1.6835	0.0446346	1.609	1.52875	0.113493	6.1	5.7	0.316228
	2	122.54			1.737			1.338			5.5
	3	114.47			1.63			1.548			5.9
	4	80.124			1.717			1.62			5.3

## Sheet: Method B
Table S2:	Quantity, purity and integrity of the total RNA extracted from zooplankton using different extraction method (Method B)
	Method: Qiazol + Glycogen
	N: 10 individuals
	n: 6 replicates
	No.	Concentration (ng/µl) per 10 individual	Average	Std Dev	Purity	Average	Std Dev	Purity	Average	Std Dev	RIN Value	Average	Std Dev
					A260/230			A260/280
	1	153.24	113.711	27.1	1.836	1.84133	0.0488626	2.22	1.857	0.256124	6.2	6.25	0.0957427
	2	114.47			1.83			2.048			6.4
	3	98.667			1.77			1.846			6.1
	4	102.58			1.87			1.645			6.2
	5	141.25			1.814			1.942			6.3
	6	72.061			1.928			1.441			6.3
	Method: Qiazol + Glycogen
	N: 30 individuals
	n: 4 replicates
	No.	Concentration (ng/µl) per 10 individual	Average	Std Dev	Purity	Average	Std Dev	Purity	Average	Std Dev	RIN Value	Average	Std Dev
					A260/230			A260/280
	1	385.48	352.585	22.1737	1.796	1.65925	0.131855	1.433	1.426	0.203977	6.4	6.1	0.223607
	2	324.99			1.533			1.19			6
	3	357.32			1.522			1.335			5.8
	4	342.55			1.786			1.746			6.2

## Sheet: Method C
Table S3:	Quantity, purity and integrity of the total RNA extracted from zooplankton using different extraction method (Method C)
	Method: Qiagen micro kit
	N: 10 individuals
	n: 6 replicates
	No.	Concentration (ng/µl) per 10 individual	Average	Std Dev	Purity	Average	Std Dev	Purity	Average	Std Dev	RIN Value	Average	Std Dev
					A260/230			A260/280
	1	15.365	26.903	6.89044	1.731	1.94725	0.149039	1.937	1.84725	0.0886887	7.4	7.2	0.158114
	2	31.779			2.116			1.882			7.3
	3	27.908			1.892			1.7			7.1
	4	32.56			2.05			1.87			7
	Method: Qiagen micro kit
	N: 30 individuals
	n: 4 replicates
	No.	Concentration (ng/µl) per 10 individual	Average	Std Dev	Purity	Average	Std Dev	Purity	Average	Std Dev	RIN Value	Average	Std Dev
					A260/230			A260/280
	1	80.323	77.7975	3.37196	1.934	1.88225	0.0765976	1.721	1.64975	0.120531	5.7	6.7	0.578792
	2	78.682			1.75			1.717			7
	3	80.124			1.917			1.72			7.1
	4	72.061			1.928			1.441			7

## Sheet: Method D
Table S4:	Quantity, purity and integrity of the total RNA extracted from zooplankton using different extraction method (Method D)
	Method: Qiagen micro kit + Glycogen
	N: 10 individuals
	n: 6 replicates
	No.	Concentration (ng/µl) per 10 individual	Average	Std Dev	Purity	Average	Std Dev	Purity	Average	Std Dev	RIN Value	Average	Std Dev
					A260/230			A260/280
	1	8.603	17.5247	5.83528	1.711	1.59425	0.169928	1.573	1.5475	0.0747145	6.9	6.725	0.268095
	2	23.559			1.331			1.453			6.7
	3	16.138			1.563			1.654			7
	4	21.799			1.772			1.51			6.3
	Method: Qiagen micro kit + Glycogen
	N: 30 individuals
	n: 4 replicates
	No.	Concentration (ng/µl) per 10 individual	Average	Std Dev	Purity	Average	Std Dev	Purity	Average	Std Dev	RIN Value	Average	Std Dev
					A260/230			A260/280
	1	31.692	26.8792	6.39537	1.534	1.57625	0.0860069	1.156	1.373	0.13735	6.3	6.15	0.15
	2	16.138			1.463			1.354			6
	3	31.779			1.616			1.482			6
	4	27.908			1.692			1.5			6.3
